# Supplementary material for: Manipulating Reaction Energy Coordinate Landscape of Mechanochemical Diaza-Cope Rearrangement
Source: Molecules. 2022 Apr 15;27(8):2570. doi: 10.3390/molecules27082570 (PMC9027841; doi:10.3390/molecules27082570)
Supplement: Supplementary file 1 [file molecules-27-02570-s001.zip]

Archive with 1 entries (1 files):
- molecules-1681665-supplementary.pdf
